# Supplementary material for: (-)-Epigallocatechin-3-Gallate Prevents IL-1β-Induced uPAR Expression and Invasiveness via the Suppression of NF-κB and AP-1 in Human Bladder Cancer Cells
Source: Int J Mol Sci. 2022 Nov 13;23(22):14008. doi: 10.3390/ijms232214008 (PMC9697952; doi:10.3390/ijms232214008)
Supplement: Supplementary file 1 [file ijms-23-14008-s001.zip]

Archive with 1 entries (1 files):
- ijms-2009177-supplementary.pdf
